# Supplementary material for: Real-Life Characteristics of Patients with COPD and Discordant CAT-mMRC Questionnaires
Source: J Clin Med. 2025 Dec 11;14(24):8771. doi: 10.3390/jcm14248771 (PMC12733573; doi:10.3390/jcm14248771)
Supplement: Supplementary file 1 [file jcm-14-08771-s001.zip]

Archive with 18 entries (17 files):
- Definitions/
- Definitions/journalnames.tex
- Definitions/logo-mdpi-eps-converted-to.pdf
- Definitions/logo-mdpi.eps
- Definitions/logo-orcid.pdf
- Definitions/logo-updates.eps
- Definitions/mdpi.bst
- Definitions/mdpi.cls
- Definitions/mdpi_apacite.bst
- Definitions/mdpi_apacite.sty
- Definitions/mdpi_chicago.bst
- master.aux
- master.bbl
- master.log
- master.out
- master.pdf
- master.synctex.gz
- master.tex
