# Supplementary material for: Real-Life Characteristics of Patients with COPD and Discordant CAT-mMRC Questionnaires
Source: J Clin Med. 2025 Dec 11;14(24):8771. doi: 10.3390/jcm14248771 (PMC12733573; doi:10.3390/jcm14248771)
Supplement: Supplementary file 1 [file jcm-14-08771-s001.zip › master.aux]

\relax 
\providecommand*\new@tpo@label[2]{}
\providecommand\hyper@newdestlabel[2]{}
\providecommand\HyperFirstAtBeginDocument{\AtBeginDocument}
\HyperFirstAtBeginDocument{\ifx\hyper@anchor\@undefined
\global\let\oldnewlabel\newlabel
\gdef\newlabel#1#2{\newlabelxx{#1}#2}
\gdef\newlabelxx#1#2#3#4#5#6{\oldnewlabel{#1}{{#2}{#3}}}
\AtEndDocument{\ifx\hyper@anchor\@undefined
\let\newlabel\oldnewlabel
\fi}
\fi}
\global\let\hyper@last\relax 
\gdef\HyperFirstAtBeginDocument#1{#1}
\providecommand\HyField@AuxAddToFields[1]{}
\providecommand\HyField@AuxAddToCoFields[2]{}
\bibstyle{Definitions/mdpi}
\newmarginnote{note.1.1}{{1}{10945661sp}}
\newlabel{tab:supone}{{S1}{1}{}{table.1}{}}
\newlabel{tab:supone@cref}{{[table][1][]S1}{[1][1][]1}}
\@writefile{lot}{\contentsline {table}{\numberline {S1}{Clinical and functional features of the overall cohort according to GOLD classes.}}{1}{table.1}\protected@file@percent }
\@writefile{lot}{\contentsline {table}{\numberline {S2}{\ignorespaces Radiological features of the overall cohort according to GOLD classes.\relax }}{2}{table.caption.1}\protected@file@percent }
\providecommand*\caption@xref[2]{\@setref\relax\@undefined{#1}}
\newlabel{tab:suptwo}{{S2}{2}{Radiological features of the overall cohort according to GOLD classes.\relax }{table.caption.1}{}}
\newlabel{tab:suptwo@cref}{{[table][2][]S2}{[1][2][]2}}
\@writefile{lot}{\contentsline {table}{\numberline {S3}{\ignorespaces Comparison of arterial blood gas analysis and 6 minute walking test according to GOLD classes.\relax }}{3}{table.caption.2}\protected@file@percent }
\newlabel{tab:supthree}{{S3}{3}{Comparison of arterial blood gas analysis and 6 minute walking test according to GOLD classes.\relax }{table.caption.2}{}}
\newlabel{tab:supthree@cref}{{[table][3][]S3}{[1][2][]3}}
\newlabel{LastPage}{{}{3}{}{page.3}{}}
\xdef\lastpage@lastpage{3}
\xdef\lastpage@lastpageHy{3}
\gdef \@abspage@last{3}
