# Supplementary material for: Real-Life Characteristics of Patients with COPD and Discordant CAT-mMRC Questionnaires
Source: J Clin Med. 2025 Dec 11;14(24):8771. doi: 10.3390/jcm14248771 (PMC12733573; doi:10.3390/jcm14248771)
Supplement: Supplementary file 1 [file jcm-14-08771-s001.zip › master.tex]

%  LaTeX support: latex@mdpi.com 
%  For support, please attach all files needed for compiling as well as the log file, and specify your operating system, LaTeX version, and LaTeX editor.
%=================================================================
\documentclass[jcm,supfile,submit,pdftex,moreauthors]{Definitions/mdpi} 
% supfile = supplementary materials
%=================================================================
% MDPI internal commands - do not modify
\firstpage{1} 
\makeatletter 
\setcounter{page}{\@firstpage} 
\makeatother
\pubvolume{1}
\issuenum{1}
\articlenumber{0}
\pubyear{2025}
\copyrightyear{2025}
%\externaleditor{Firstname Lastname} % More than 1 editor, please add `` and '' before the last editor name
\datereceived{ } 
\daterevised{ } % Comment out if no revised date
\dateaccepted{ } 
\datepublished{ } 
%\datecorrected{} % For corrected papers: "Corrected: XXX" date in the original paper.
%\dateretracted{} % For retracted papers: "Retracted: XXX" date in the original paper.
\hreflink{https://doi.org/} % If needed use \linebreak
%\doinum{}
%\pdfoutput=1 % Uncommented for upload to arXiv.org
%\CorrStatement{yes}  % For updates
%\longauthorlist{yes} % For many authors that exceed the left citation part

%=================================================================
% Add packages and commands here. The following packages are loaded in our class file: fontenc, inputenc, calc, indentfirst, fancyhdr, graphicx, epstopdf, lastpage, ifthen, float, amsmath, amssymb, lineno, setspace, enumitem, mathpazo, booktabs, titlesec, etoolbox, tabto, xcolor, colortbl, soul, multirow, microtype, tikz, totcount, changepage, attrib, upgreek, array, tabularx, pbox, ragged2e, tocloft, marginnote, marginfix, enotez, amsthm, natbib, hyperref, cleveref, scrextend, url, geometry, newfloat, caption, draftwatermark, seqsplit
% cleveref: load \crefname definitions after \begin{document}

%=================================================================
% Please use the following mathematics environments: Theorem, Lemma, Corollary, Proposition, Characterization, Property, Problem, Example, ExamplesandDefinitions, Hypothesis, Remark, Definition, Notation, Assumption
%% For proofs, please use the proof environment (the amsthm package is loaded by the MDPI class).

%=================================================================
% Full title of the paper (Capitalized)
\Title{Real-Life Characteristics of Patients with COPD and Discordant CAT-mMRC Questionnaires}

% MDPI internal command: Title for citation in the left column
\TitleCitation{Real-Life Characteristics of Patients with COPD and Discordant CAT-mMRC Questionnaires}

% Author Orchid ID: enter ID or remove command
\newcommand{\orcidauthorA}{0009-0008-7779-7931}  %AM
\newcommand{\orcidauthorB}{0000-0003-1563-6864}  %SD
\newcommand{\orcidauthorC}{0000-0002-6127-2486}  %AP
\newcommand{\orcidauthorD}{0000-0001-9920-780X}  %VNQ
\newcommand{\orcidauthorE}{0000-0001-7931-4704}  %GEC
\newcommand{\orcidauthorF}{0000-0003-1236-2474}  %CS
\newcommand{\orcidauthorG}{0000-0002-0843-8248}  %AV


% Authors, for the paper (add full first names)
\Author{{Andrea} Portacci $^{1,\dagger}$\orcidC{}, Vitaliano Nicola Quaranta $^{1,\dagger}$\orcidD{}, Alessio Marinelli $^{1}$\orcidA{}, Alessandro Capuano $^{1}$,\linebreak Maria Rosaria Vulpi $^{1}$, Fabrizio Diaferia $^{1}$, Carla Santomasi $^{1}$\orcidF{}, {Maria Francesca Grimaldi} $^{1}$, Giovanni Sanasi $^{1}$, Marianna Cicchetti $^{1}$, Eustachio Ricciardi $^{1}$, {Giulia Amoruso} $^{1}$, Alfredo Vozza $^{2}$\orcidG{}, Silvano Dragonieri $^{1,}$*\orcidB{}\linebreak and Giovanna Elisiana Carpagnano $^{1}$\orcidE{}}

% MDPI internal command: Authors, for metadata in PDF
\AuthorNames{Andrea Portacci, Vitaliano Nicola Quaranta, Alessio Marinelli, Alessandro Capuano, Maria Rosaria Vulpi, Fabrizio Diaferia, Carla Santomasi, Maria Francesca Grimaldi, Giovanni Sanasi, Marianna Cicchetti, Eustachio Ricciardi, Giulia Amoruso, Alfredo Vozza, Silvano Dragonieri and Giovanna Elisiana Carpagnano}

% MDPI internal command: Authors, for citation in the left column, only choose below one of them according to the journal style
% If this is a Chicago style journal 
% (arts, genealogy, histories, humanities, jintelligence, laws, literature, religions, risks, socsci): 
% Lastname, Firstname, Firstname Lastname, and Firstname Lastname.

% If this is a APA style journal 
% (admsci, behavsci, businesses, econometrics, economies, education, ejihpe, games, humans, ijfs, journalmedia, jrfm, languages, psycholint, publications, tourismhosp, youth): 
% Lastname, F., Lastname, F., \& Lastname, F.

% If this is a ACS style journal (Except for the above Chicago and APA journals, all others are in the ACS format): 
% Lastname, F.; Lastname, F.; Lastname, F.
\isAPAStyle{%
       \AuthorCitation{Portacci, A., Quaranta, V.N., Marinelli, A., Capuano, A., Vulpi, M.R., Diaferia, F., Santomasi, C. , Grimaldi, M.F., Sanasi, G., Cicchetti, M., Ricciardi, E., Amoruso, G., Vozza, A., Dragonieri, S. \& Carpagnano, G.E. }
                }{%
        \isChicagoStyle{%
        \AuthorCitation{Andrea Portacci, Vitaliano Nicola Quaranta, Alessio Marinelli, Alessandro Capuano, Maria Rosaria Vulpi, Fabrizio Diaferia, Carla Santomasi, Maria Francesca Grimaldi, Giovanni Sanasi, Marianna Cicchetti, Eustachio Ricciardi, Giulia Amoruso, Alfredo Vozza, Silvano Dragonieri and Giovanna Elisiana Carpagnano}
        }{
        \AuthorCitation{Portacci A.; Quaranta V.N.; Marinelli A.; Capuano A.; Vulpi M.R.; Diaferia F.; Santomasi C.; Grimaldi M.F.; Sanasi G.; Cicchetti M.;  Ricciardi E.; Amoruso G.; Vozza A.; Dragonieri S. \& Carpagnano G.E.}
        }
}

% Affiliations / Addresses (Add [1] after \address if there is only one affiliation.)
\address{%
$^{1}$ \quad Institute of Respiratory Disease, Department of Translational Biomedicine and Applied Neuroscience, University "Aldo Moro", Bari, Italy \\
$^{2}$ \quad Department of Precision and Regenerative Medicine and Ionian Area, University of Bari "Aldo Moro", Bari, Italy \\

}

% Contact information of the corresponding author
\corres{Correspondence: silvano.dragonieri@uniba.it}

\firstnote{These authors contributed equally to this manuscript} 


% Abstract (Do not insert blank lines, i.e. \\) 
\abstract{}

% Keywords
\keyword{COPD, CAT, mMRC, patient-reported outcomes, exacerbations} 

% The fields PACS, MSC, and JEL may be left empty or commented out if not applicable
%\PACS{J0101}
%\MSC{}
%\JEL{}

\usepackage{tabularray}
\usepackage{longtable}


%%%%%%%%%%%%%%%%%%%%%%%%%%%%%%%%%%%%%%%%%%
\begin{document}
	\begin{adjustwidth}{-\extralength}{0cm}
\begin{longtblr}[
    caption = {Clinical and functional features of the overall cohort according to GOLD classes.},
label={tab:supone}
]
{
colspec = {X|c|c|c|c|c}, width = \fulllength,
rowhead = 1,
row{1} ={font=\bfseries,c,m},
hline{1,Z} = {1pt}
}
& \textbf{GOLD A} & \textbf{GOLD B} & \textbf{GOLD E} & \textbf{GOLD D} & \textbf{P value} \\
\hline
\textbf{Patients (\%, n)} & 24.8 (55) & 34.2 (76) & 28.4 (63) & 12.6 (28) & \\
\textbf{Age (Years, Median, IQR)} & 68 [61-74] & 72 [63.2-79] & 73 [64-78] & 69.5 [63.7-77.2] & 0.2 \\
\textbf{Gender (Male/Female, \%)} & 78.2/21.8 & 80.3/19.7 & 73/27 & 92.9/7.1 & 0.19 \\
\textbf{BMI (Days, Median, IQR)} & 26 [23-29] & 29 [25-33.7] & 28 [24.9-33] & 25 [22.5-27.3] & \textbf{0.002} \\
\textbf{Smoke habits (\%, n)} & & & & & 0.71 \\
\quad Current smoker & 43.6 (24) & 44.7 (34) & 34.9 (22) & 28.6 (8) & \\
\quad Former smoker & 47.3 (26) & 48.7 (37) & 55.6 (35) & 64.3 (18) & \\
\quad No smoker & 9.1 (5) & 6.6 (5) & 8.1 (18) & 7.1 (2) & \\
\textbf{Atopy (\%, n)} & 20 (11) & 18.4 (14) & 15.9 (10) & 21.4 (6) & 0.91 \\
\textbf{Familiarity (\%, n)} & 23.6 (13) & 11.8 (9) & 33.3 (21) & 10.7 (3) & \textbf{0.008} \\
\textbf{Work exposure (\%, n)} & 32.7 (18) & 38.2 (29) & 39.7 (25) & 3.6 (1) & \textbf{0.004} \\
\hline
\textbf{Comorbidities (\%, n)} & & & & & \\
\quad Arterial hypertension & 70.9 (39) & 64.5 (49) & 71.4 (45) & 50 (14) & 0.19 \\
\quad Ischemic cardiomyopathy & 12.7 (7) & 31.6 (24) & 9.5 (6) & 25 (7) & \textbf{0.005} \\
\quad Atrial fibrillation & 9.1 (5) & 15.8 (12) & 20.6 (13) & 17.9 (5) & 0.38 \\
\quad Pulmonary hypertension & 1.8 (1) & 2.6 (2) & 1.6 (1) & 3.6 (1) & 0.93 \\
\quad Asthma & 0 & 5.3 (4) & 4.8 (3) & 0 & 0.23 \\
\quad GERD & 12.7 (7) & 10.5 (8) & 11.1 (7) & 3.6 (1) & 0.62 \\
\quad OSAS & 9.1 (5) & 21.1 (16) & 25.4 (16) & 7.1 (2) & \textbf{0.04} \\
\quad Cancer & 23.6 (13) & 15.8 (12) & 19 (12) & 21.6 (6) & 0.72 \\
\quad CKD & 5.5 (3) & 11.8 (9) & 4.8 (3) & 3.6 (1) & 0.28 \\
\quad Type2 Diabetes & 20 (11) & 19.7 (15) & 23.8 (15) & 28.6 (8) & 0.76 \\
\quad Dyslipidemia & 41.8 (23) & 32.9 (25) & 31.7 (20) & 25 (7) & 0.44 \\
\quad Thyroid disease & 18.2 (10) & 18.4 (14) & 11.1 (7) & 14.3 (4) & 0.63 \\
\quad Depression & 7.3 (4) & 7.9 (6) & 9.5 (6) & 3.6 (1) & 0.8 \\
\textbf{Total comorbidities (Median, IQR)} & 3 [1-4] & 3 [1.2-5] & 3 [2-4] & 2 [1-3.7] & 0.55 \\
\hline
\textbf{Symptoms at first visit (\%, n)} & & & & & \\
\quad Dyspnea & 81.8 (45) & 91.6 (73) & 95.2 (60) & 82.1 (23) & \textbf{0.009} \\
\quad Cough & 52.7 (29) & 52.6 (40) & 63.5 (40) & 50 (14) & 0.49 \\
\quad Phlegm & 50.9 (28) & 51.3 (39) & 57.1 (36) & 46.4 (13) & 0.79 \\
\quad Wheezing & 1.8 (1) & 0 & 3.2 (2) & 0 & 0.38 \\
\quad Weight loss & 0 & 3.9 (3) & 0 & 0 & 0.12 \\
\textbf{CAT (Median, IQR)} & 6 [4-8] & 16 [13-23] & 15 [12-21] & 11 [8.2-15.7] & \textbf{$<$0.0001} \\
\textbf{mMRC (Median, IQR)} & 1 [1-1] & 3 [2-3] & 2 [2-3] & 1 [1-2] & \textbf{$<$0.0001} \\
\textbf{Exacerbations (\%, n)} & 16.4 (9) & 26.3 (20) & 96.8 (61) & 17.9 (5) & \textbf{$<$0.0001} \\
\textbf{Exacerbations with hospital admission (\%, n)} & 0 & 0 & 28.6 (18) & 0 & \textbf{$<$0.0001} \\
\textbf{Lung function} & & & & & \\
\quad FEV1 (\%, Mean, SD) & 75.5 $\pm$ 17.9 & 61.3 $\pm$ 18.1 & 58.1 $\pm$ 19.9 & 67.9 $\pm$ 18 & \textbf{$<$0.0001} \\
\quad FVC (\%, Mean, SD) & 94 $\pm$ 17.9 & 77.9 $\pm$ 20.9 & 78.3 $\pm$ 17.5 & 88.2 $\pm$ 18 & \textbf{$<$0.0001} \\
\quad FEV1/FVC (\%, Mean, SD) & 60.2 $\pm$ 6.9 & 58.4 $\pm$ 12.7 & 53.4 $\pm$ 12.7 & 55.3 $\pm$ 12 & \textbf{$<$0.0001} \\
\quad RV/TLC (\%, Median, IQR) & 122 [112-133] & 135 [116-156.8] & 134 [125-156] & 127 [110-145.5] & \textbf{0.0001} \\
\textbf{Treatments (\%,n)} &  &  &  &  &    \\
\quad LAMA & 34.5 (19) & 7.9 (6) & 7.9 (5) & 14.3 (4) & \textbf{<0.0001}\\
\quad LAMA + LABA & 32.7 (18) & 28.9(22) & 12.7 (8) & 31.1 (9) & \textbf{0.04} \\
\quad LAMA + LABA + ICS & 18.2 (10) & 44.7 (34) & 73 (46) & 42.9 (12) & \textbf{<0.0001} \\
\quad OCS & 1.8 (1) & 2.6 (2) & 6.3 (4) & 3.6 (1) & 0.56\\
\quad LTOT & 1.8 (1) & 34.2 ( 26) & 33.3 (21) & 10.7 (3) & \textbf{<0.0001} \\
\quad N-Acetylcysteine & 5.5 (3) & 9.2 (7) & 22.2 (14) & 3.6 (1) & 0.01 \\  
\end{longtblr}
	\end{adjustwidth}


\begin{table}[H]
\centering
\caption{Radiological features of the overall cohort according to GOLD classes.\label{tab:suptwo}}

\begin{adjustwidth}{-\extralength}{0cm}
		\begin{tblr}{
            width=0.9\fulllength,   
            colspec={X|c|c|c|c|c},
            row{1}={font=\bfseries},
            hline{1,Z} = {1pt}
        }
 & \textbf{GOLD A} & \textbf{GOLD B} & \textbf{GOLD E} & \textbf{GOLD D} & \textbf{P value} \\
\hline
\textbf{HRCT assessed (\%, n)} & 63.6 (35) & 64 (48) & 85.7 (54) & 78.6 (22) & \textbf{0.01} \\
\textbf{HRCT findings (\%, n)} & & & & & \\
\quad Emphysema & 36.4 (20) & 40 (30) & 55.6 (35) & 39.3 (11) & 0.14 \\
\quad GGO & 3.6 (2) & 8 (6) & 14.3 (9) & 10.7 (3) & 0.24 \\
\quad Consolidations & 3.6 (2) & 4 (3) & 12.7 (8) & 21.4 (6) & \textbf{0.01} \\
\quad Septal thickening & 14.5 (8) & 13.3 (10) & 14.3 (9) & 10.7 (3) & 0.97 \\
\quad Lung scars & 21.8 (12) & 18.7 (14) & 28.6 (18) & 7.1 (2) & 0.13 \\
\quad Bronchiectasis & 12.7 (7) & 13.3 (10) & 23.8 (15) & 14.3 (4) & 0.3 \\
\quad Mosaic attenuation & 1.8 (1) & 4 (3) & 3.2 (2) & 3.6 (1) & 0.92 \\
\quad Multiple nodules & 10.9 (6) & 10.7 (8) & 20.6 (13) & 32.1 (9) & \textbf{0.03} \\
\quad Solitary nodules & 14.5 (8) & 16 (12) & 17.5 (11) & 14.3 (4) & 0.97 \\
\quad Pleural effusion & 0 & 1.3 (1) & 3.2 (2) & 0 & 0.44 \\
\end{tblr}
	\end{adjustwidth}
    \end{table}


    \begin{table}[H]
\centering
\caption{Comparison of arterial blood gas analysis and 6 minute walking test according to GOLD classes.\label{tab:supthree}}

\begin{adjustwidth}{-\extralength}{0cm}
		\begin{tblr}{
            width=0.9\fulllength, 
            colspec={X|c|c|c|c|c},
            row{1}={font=\bfseries},
            hline{1,Z} = {1pt}
}
& \textbf{GOLD A} & \textbf{GOLD B} & \textbf{GOLD E} & \textbf{GOLD D} & \textbf{P value} \\
\hline
\textbf{Arterial blood gas analysis} & & & & & \\
\quad pH (median, IQR) & 7.43 [7.42-7.44] & 7.43 [7.41-7.45] & 7.43 [7.42-7.45] & 7.43 [7.41-7.44] & 0.84 \\
\quad PaO$_2$ (mmHg, mean, SD) & 86 $\pm$ 9.3 & 78.3 $\pm$ 11.9 & 74.8 $\pm$ 12.4 & 80.4 $\pm$ 11.8 & \textbf{$<$0.0001} \\
\quad PaCO$_2$ (mmHg, median, IQR) & 39 [36-41.6] & 40 [37-43.2] & 41.5 [38-45] & 39 [37.5-43] & 0.12 \\
\quad HCO$_3^-$ (mEq/L, median, IQR) & 25.7 [24.2-27.9] & 26.8 [24.5-28.1] & 27.4 [25.5-29.2] & 26 [25-27.5] & 0.08 \\
\hline
\textbf{6MWT} & & & & & \\
\quad Pre-test Borg scale (median, IQR) & 0 [0-0] & 0.25 [0-1.25] & 0 [0-1] & 0 [0-1.75] & 0.07 \\
\quad Post-test Borg scale (median, IQR) & 2 [1-3] & 4 [2-7] & 4 [2-5] & 3 [2-4.75] & \textbf{0.005} \\
\quad Pre-test SpO$_2$ (\%, median, IQR) & 97 [95-97] & 95.5 [94-97] & 97 [95-97] & 97 [95.2-98] & \textbf{0.04} \\
\quad Post-test SpO$_2$ (\%, median, IQR) & 93 [95-92] & 92 [89-95] & 92.5 [89.2-95] & 94 [91-95] & 0.3 \\
\quad Pre-test HR (bpm, mean, SD) & 77.5 $\pm$ 12.9 & 81.5 $\pm$ 13 & 80.1 $\pm$ 16.4 & 75.4 $\pm$ 19.1 & 0.51 \\
\quad Post-test HR (bpm, mean, SD) & 93.8 $\pm$ 18.1 & 96.4 $\pm$ 20.4 & 95 $\pm$ 24.3 & 93.3 $\pm$ 17.8 & 0.95 \\
\quad 6MWD (m, median, IQR) & 460 [391.5-501] & 310 [212-440] & 350 [166-450] & 445 [352.5-485] & \textbf{$<$0.0001} \\
\end{tblr}
	\end{adjustwidth}
    \end{table}


       


%%%%%%%%%%%%%%%%%%%%%%%%%%%%%%%%%%%%%%%%%%
%% Optional
\appendixtitles{no} 

%%%%%%%%%%%%%%%%%%%%%%%%%%%%%%%%%%%%%%%%%%
\begin{adjustwidth}{-\extralength}{0cm}
%\printendnotes[custom] % Un-comment to print a list of endnotes


\end{adjustwidth}
\end{document}
